# Supplementary material for: Analysis and Functional Prediction of Core Bacteria in the Arabidopsis Rhizosphere Microbiome under Drought Stress
Source: Microorganisms. 2024 Apr 12;12(4):790. doi: 10.3390/microorganisms12040790 (PMC11052302; doi:10.3390/microorganisms12040790)
Supplement: Supplementary file 1 [file microorganisms-12-00790-s001.zip]

Archive with 1 entries (1 files):
- R's co-occurrence network.txt
