# Supplementary material for: Analysis and Functional Prediction of Core Bacteria in the Arabidopsis Rhizosphere Microbiome under Drought Stress
Source: Microorganisms. 2024 Apr 12;12(4):790. doi: 10.3390/microorganisms12040790 (PMC11052302; doi:10.3390/microorganisms12040790)
Supplement: Supplementary file 1 [file microorganisms-12-00790-s001.zip › R's co-occurrence network.txt]

#install.packages("igraph")
#install.packages("Hmisc")
#install.packages("psych")
#install.packages("parallel")
library(psych)
library(igraph)
library(Hmisc)
library(parallel)
#######µÚÁã²½£¬ÔËÐÐfunction#############
network_speed_up <- function(otu_table,threads){
  library(foreach)
  library(doParallel)
  library(abind)
  otu_table2 <- apply(otu_table,2,rank)
  r <- function(rx,ry){
    n <- length(rx)
    lxy <- sum((rx-mean(rx))*(ry-mean(ry)))
    lxx <- sum((rx-mean(rx))^2)
    lyy <- sum((ry-mean(ry))^2)
    r <- lxy/sqrt(lxx*lyy)
    t <- (r * sqrt(n - 2))/sqrt(1 - r^2)
    p <- -2 * expm1(pt(abs(t), (n - 2), log.p = TRUE))
    return(c(r,p))
  }
  arraybind <- function(...){
    abind(...,along = 3,force.array=TRUE)
  }
  nc <- ncol(otu_table)
  registerDoParallel(cores = threads)
  corr <- foreach (i = 1:nc,.combine = "arraybind") %dopar%{
    corr1 <- matrix(rep(0,2*nc),nrow = 2,ncol=nc)
    for(j in 1:nc) {
      if(j > i) corr1[,j] <- r(otu_table2[,i],otu_table2[,j])
    }
    corr <- corr1
  }
  rr <- corr[1,,]
  rr <- rr+t(rr)
  diag(rr) <- 1
  pp <- corr[2,,]
  lp <- lower.tri(pp)
  pa <- pp[lp]
  pa <- p.adjust(pa, "fdr")
  pp[lower.tri(pp, diag = FALSE)] <- pa
  pp <- pp+t(pp)
  rownames(pp) <- colnames(otu_table)
  colnames(pp) <- colnames(otu_table)
  rownames(rr) <- colnames(otu_table)
  colnames(rr) <- colnames(otu_table)
  return(list(r = rr,p = pp))
}

##################µÚÒ»²½£¬½øÐÐÊý¾ÝÏà¹ØÐÔ¼ÆËãºÍÉ¸Ñ¡##################
otu <- read.csv("asv_table.csv",row.names = 1)
otu1 <- otu
otu1[otu1 >0] <- 1
otu <- otu[which(rowSums(otu1) >= 3),] 
otu <- t(otu)
#otu <- scale(otu)
######ÔËËãÏà¹ØÏµÊý
num <- detectCores()
res1 <- network_speed_up(otu,num)
#½«pÖµµ¥¶À¸³Öµ¸øp
p <- res1$p
p[p>=0.06] <- -1 £¬ 
p[p<0.05 & p>=0] <- 1
p[p==-1] <- 0
res1$r[abs(res1$r) < 0.6] <- 0
res1$r <- res1$r * p
s <- res1$r
write.table(data.frame(s, check.names = FALSE), 'asv.txt', col.names = NA, sep = '\t', quote = FALSE)

#µÚ¶þ²½£¬½«ÁÚ½Ó¾ØÕó£¨µÚÒ»²½¼ÆËãËùµÃµÄs£©×ª»¯Îª igraph ÍøÂçµÄÁÚ½ÓÁÐ±í#
#Ã¿¸öÈËµÄweightÒ»¶¨ÒªÓÐ£¬ÖÁÓÚ±ßµÄÁ½¸ö½ÚµãÖ®¼äÓÐÃ»ÓÐ·½Ïò¾Í¿´¸öÈËÐèÒªÁË¡£otu¾úÈºµÄ»°ÊÇÎÞ·½ÏòµÄ¡£
#·Ç·½ÏòµÄ¼ÆËã±ß
m <- graph.adjacency(s, weighted = TRUE, mode = 'undirected',diag = FALSE)
m <- simplify(m)#È¥³ý×ÔÏà¹Ø,ÓëÉÏÎÄdiag = FALSEÐ§¹ûÒ»ÖÂ
m <- delete.vertices(m, names(degree(m)[degree(m) == 0]))#¹ÂÁ¢½ÚµãµÄÉ¾³ý£¨É¾³ý¶ÈÎª 0 µÄ½Úµã£©
E(m)$correlation <- E(m)$weight#½«weight¸³ÖµÎªcorrelation£¬Õý¸º´ú±íÏà¹ØÐÔ.
E(m)$weight <- abs(E(m)$weight)#½«weightÈ¡¾ø¶ÔÖµ

###ÏÂÃæÎÒÃÇÎª½ÚµãÌí¼ÓÎïÖÖÊôÐÔ
taxonomy <- read.csv('species.csv', row.name = 1)
taxonomy <- taxonomy[as.character(V(m)$name), ]#½«ËùÓÐmÖÐÓÐµÄcsvÑ¡Ôñ³öÀ´
#View(taxonomy)
V(m)$phylum <- taxonomy$phylum
V(m)$class <- taxonomy$class
V(m)$order <- taxonomy$order
V(m)$family <- taxonomy$family
V(m)$genus <- taxonomy$genus
V(m)$species <- taxonomy$species

#±ßµÄÊä³öÑùÊ½
edge <- data.frame(as_edgelist(m, names = TRUE))    #igraph µÄÁÚ½ÓÁÐ±í×ªÎª±ßÁÐ±í
#ÔÙ¼ÓÉÏµãÆäËûÖØÒªÐÔÊý¾Ý
df <- as.data.frame(E(m)$correlation)
df[df>0] <- 1
df[df<0] <- -1
colnames(df) <- c('cor')
edge <- data.frame(
  source = edge[[1]],
  target = edge[[2]],
  weight = E(m)$weight,
  correlation = E(m)$correlation,
  cor = df)
edge
#write.table(edge, 'network.edge.txt', sep = '\t', row.names = FALSE, quote = FALSE)
write.csv(edge, 'network.edge.csv',row.names = F)

#Êä³öµãµÄ±í¸ñ
#½ÚµãÊôÐÔÁÐ±í
node <- data.frame(
  id = names(V(m)),
  phylum = V(m)$phylum,
  class = V(m)$class,
  order = V(m)$order,
  family = V(m)$family,
  genus = V(m)$genus,
  species = V(m)$species)

#write.table(node, 'network.node.txt', sep = '\t', row.names = FALSE, quote = FALSE)
write.csv(node, 'network.node.csv',row.names = F)
